# Supplementary material for: UFL1 promotes histone H4 ufmylation and ATM activation
Source: Nat Commun. 2019 Mar 18;10:1242. doi: 10.1038/s41467-019-09175-0 (PMC6423285; doi:10.1038/s41467-019-09175-0)
Supplement: Supplementary file 3 — Supplementary Data 1 [file 41467_2019_9175_MOESM3_ESM.xlsx]

## Sheet: Sheet1
Supplementary Data 1 . Mass spectrometry analysis of UFM1 modified proteins.
Flag-His vector or Flag-His-UFM1 transfected cells were puried with Nickel beads and Flag beads. The binding protein were eluted off with Flag peptide and analyzed by Mass spectrometry. The unique peptiede and total peptide number for each protein, protein name, average signal intensity, gene symbol and mocular weight were listed in the table.
		Flag-His										Flag-His-UFM1
	Unique	Total	reference	Gene Symbol	MWT(kDa)					Unique	Total	reference	AVG	Gene Symbol	MWT(kDa)
	24	89	P84098_RL19_HUMAN	RPL19	23.45					35	49	Q4VCS5_AMOT_HUMAN	2.817	AMOT	118.01
	21	92	P46776_RL27A_HUMAN	RPL27A	16.55					33	55	Q96QC0_PP1RA_HUMAN	2.9223	PPP1R10	99
	20	29	P26373_RL13_HUMAN	RPL13	24.25					30	97	P39023_RL3_HUMAN	2.7669	RPL3	46.08
	19	64	P47914_RL29_HUMAN	RPL29	17.74					28	38	Q13523_PRP4B_HUMAN	3.1272	PRPF4B	116.92
	18	23	Q02543_RL18A_HUMAN	RPL18A	20.75					18	23	Q9BVP2_GNL3_HUMAN	3.0068	GNL3	61.95
	17	24	P46778_RL21_HUMAN	RPL21	18.55					17	31	P18124_RL7_HUMAN	2.4594	RPL7	29.21
	16	20	Q9BU76_MMTA2_HUMAN	MMTAG2	29.39					17	26	Q02930_CREB5_HUMAN	3.1411	CREB5	56.88
	14	23	P62241_RS8_HUMAN	RPS8	24.19					17	24	O00257_CBX4_HUMAN	2.7503	CBX4	61.33
	13	30	Q9Y3U8_RL36_HUMAN	RPL36	12.25					16	23	O60563_CCNT1_HUMAN	2.8167	CCNT1	80.63
	13	18	P62917_RL8_HUMAN	RPL8	28.01					15	17	P36578_RL4_HUMAN	2.5195	RPL4	47.67
	12	27	P61313_RL15_HUMAN	RPL15	24.13					15	16	Q9HCK8_CHD8_HUMAN	3.162	CHD8	290.34
	12	16	Q13523_PRP4B_HUMAN	PRPF4B	116.92					14	22	P84077_ARF1_HUMAN	3.0039	ARF1	20.68
	11	15	Q9Y3C1_NOP16_HUMAN	NOP16	21.18					14	14	Q99575_POP1_HUMAN	2.8788	POP1	114.64
	10	13	O60563_CCNT1_HUMAN	CCNT1	80.63					13	50	Q02543_RL18A_HUMAN	2.2515	RPL18A	20.75
	9	28	P62987_RL40_HUMAN	UBA52	14.72					13	33	P62917_RL8_HUMAN	2.2966	RPL8	28.01
	9	18	Q07020_RL18_HUMAN	RPL18	21.62					13	25	P46778_RL21_HUMAN	2.7953	RPL21	18.55
	9	10	P62701_RS4X_HUMAN	RPS4X	29.58					13	14	P07195_LDHB_HUMAN	3.0626	LDHB	36.62
	8	16	Q9P0T4_ZN581_HUMAN	ZNF581	22					13	13	P04843_RPN1_HUMAN	2.9	RPN1	68.53
	8	13	Q7Z417_NUFP2_HUMAN	NUFIP2	76.07					12	19	P55316_FOXG1_HUMAN	2.9934	FOXG1	52.32
	8	13	O96004_HAND1_HUMAN	HAND1	23.61					12	16	Q02878_RL6_HUMAN	2.2637	RPL6	32.71
	8	10	Q6P1X5_TAF2_HUMAN	TAF2	136.88					12	13	Q9BWE0_REPI1_HUMAN	2.9917	REPIN1	63.53
	8	8	P62906_RL10A_HUMAN	RPL10A	24.82					12	12	P14618_KPYM_HUMAN	3.0771	PKM	57.9
	7	11	P62266_RS23_HUMAN	RPS23	15.8					12	12	O75400_PR40A_HUMAN	2.6729	PRPF40A	108.74
	6	11	Q5HYJ3_FA76B_HUMAN	FAM76B	38.68					12	12	Q8NDT2_RB15B_HUMAN	2.6026	RBM15B	97.15
	6	8	P33778_H2B1B_HUMAN	HIST1H2BB	13.94					12	12	Q9NV06_DCA13_HUMAN	2.5199	DCAF13	51.37
	6	7	P62805_H4_HUMAN	HIST1H4A	11.36					12	12	Q8WWM7_ATX2L_HUMAN	2.5027	ATXN2L	113.3
	6	6	Q02878_RL6_HUMAN	RPL6	32.71					11	19	Q96A72_MGN2_HUMAN	2.6679	MAGOHB	17.26
	6	6	P62269_RS18_HUMAN	RPS18	17.71					11	14	P00338_LDHA_HUMAN	3.0027	LDHA	36.67
	5	9	P83881_RL36A_HUMAN	RPL36A	12.43					11	13	P23396_RS3_HUMAN	2.5988	RPS3	26.67
	5	7	P27635_RL10_HUMAN	RPL10	24.59					11	12	P30533_AMRP_HUMAN	2.839	LRPAP1	41.44
	5	6	P39023_RL3_HUMAN	RPL3	46.08					11	11	P22314_UBA1_HUMAN	3.0251	UBA1	117.77
	5	6	P18621_RL17_HUMAN	RPL17	21.38					11	11	O75319_DUS11_HUMAN	2.7987	DUSP11	38.91
	4	9	Q71UI9_H2AV_HUMAN	H2AFV	13.5					11	11	Q9H5H4_ZN768_HUMAN	2.7756	ZNF768	60.19
	4	5	Q16695_H31T_HUMAN	HIST3H3	15.5					11	11	Q58FF7_H90B3_HUMAN	2.5294	HSP90AB3P	68.28
	4	4	Q15233_NONO_HUMAN	NONO	54.2					11	11	P46781_RS9_HUMAN	2.3678	RPS9	22.58
	4	4	P62750_RL23A_HUMAN	RPL23A	17.68					10	21	P84098_RL19_HUMAN	3.0106	RPL19	23.45
	3	11	Q96QV6_H2A1A_HUMAN	HIST1H2AA	14.22					10	17	P62750_RL23A_HUMAN	2.8215	RPL23A	17.68
	3	7	Q96A08_H2B1A_HUMAN	HIST1H2BA	14.16					10	16	O95409_ZIC2_HUMAN	2.8837	ZIC2	54.97
	3	7	P61927_RL37_HUMAN	RPL37	11.07					10	13	Q9BU76_MMTA2_HUMAN	2.8926	MMTAG2	29.39
	3	5	Q96L21_RL10L_HUMAN	RPL10L	24.5					10	13	Q96EV2_RBM33_HUMAN	2.5636	RBM33	129.91
	3	4	Q96QC0_PP1RA_HUMAN	PPP1R10	99					10	11	Q9BQ52_RNZ2_HUMAN	3.4932	ELAC2	92.16
	3	3	Q06830_PRDX1_HUMAN	PRDX1	22.1					10	11	O00165_HAX1_HUMAN	3.0774	HAX1	31.6
	3	3	Q6NVV1_R13P3_HUMAN	RPL13AP3	12.13					10	10	Q2NL82_TSR1_HUMAN	3.2607	TSR1	91.75
	3	3	Q6DKI1_RL7L_HUMAN	RPL7L1	28.64					10	10	P54886_P5CS_HUMAN	2.8084	ALDH18A1	87.25
	3	3	P62277_RS13_HUMAN	RPS13	17.21					10	10	P04075_ALDOA_HUMAN	2.5957	ALDOA	39.4
	3	3	P46781_RS9_HUMAN	RPS9	22.58					9	20	P62805_H4_HUMAN	2.6951	HIST1H4A	11.36
	2	4	O75489_NDUS3_HUMAN	NDUFS3	30.22					9	15	P18621_RL17_HUMAN	2.4364	RPL17	21.38
	2	3	P50914_RL14_HUMAN	RPL14	23.42					9	11	Q8WXX7_AUTS2_HUMAN	2.6566	AUTS2	138.9
	2	3	Q92908_GATA6_HUMAN	GATA6	59.99					9	9	P60842_IF4A1_HUMAN	3.0568	EIF4A1	46.12
	2	3	Q5T0B9_ZN362_HUMAN	ZNF362	45.79					9	9	P49736_MCM2_HUMAN	2.9892	MCM2	101.83
	2	3	P56179_DLX6_HUMAN	DLX6	19.7					9	9	Q8N684_CPSF7_HUMAN	2.8518	CPSF7	52.02
	2	3	P01876_IGHA1_HUMAN	IGHA1	37.63					9	9	P19338_NUCL_HUMAN	2.8335	NCL	76.57
	2	3	P25490_TYY1_HUMAN	YY1	44.68					9	9	P13010_XRCC5_HUMAN	2.7247	XRCC5	82.65
	2	3	Q8NDX6_ZN740_HUMAN	ZNF740	21.84					9	9	Q9UG63_ABCF2_HUMAN	2.5548	ABCF2	71.24
	2	2	O75400_PR40A_HUMAN	PRPF40A	108.74					9	9	Q14151_SAFB2_HUMAN	2.3646	SAFB2	107.41
	2	2	P04908_H2A1B_HUMAN	HIST1H2AB	14.13					8	121	P46776_RL27A_HUMAN	2.3857	RPL27A	16.55
	2	2	P83731_RL24_HUMAN	RPL24	17.77					8	61	P61960_UFM1_HUMAN	2.4355	UFM1	9.11
	2	2	O00257_CBX4_HUMAN	CBX4	61.33					8	27	P61313_RL15_HUMAN	2.52	RPL15	24.13
	2	2	Q9HAF1_EAF6_HUMAN	MEAF6	21.62					8	16	Q9Y3U8_RL36_HUMAN	2.6565	RPL36	12.25
	2	2	Q8ND82_Z280C_HUMAN	ZNF280C	83.04					8	11	Q8NFD5_ARI1B_HUMAN	2.7308	ARID1B	235.97
	2	2	O60583_CCNT2_HUMAN	CCNT2	80.98					8	10	Q9ULF5_S39AA_HUMAN	2.3768	SLC39A10	94.07
	2	2	O00488_ZN593_HUMAN	ZNF593	15.19					8	9	P07900_HS90A_HUMAN	3.1372	HSP90AA1	84.61
	2	2	Q07687_DLX2_HUMAN	DLX2	34.22					8	9	P13639_EF2_HUMAN	3.0884	EEF2	95.28
	2	2	Q9UK33_ZN580_HUMAN	ZNF580	18.74					8	9	Q8IVS2_FABD_HUMAN	2.9068	MCAT	42.93
	2	2	M0R2S1_M0R2S1_HUMAN	UBA52	15.47					8	9	P26599_PTBP1_HUMAN	2.8586	PTBP1	57.19
	2	2	Q8N8Y5_ZFP41_HUMAN	ZFP41	22.79					8	9	P04844_RPN2_HUMAN	2.6113	RPN2	69.24
	2	2	P11387_TOP1_HUMAN	TOP1	90.67					8	8	Q6UN15_FIP1_HUMAN	3.4339	FIP1L1	66.49
	2	2	P04406_G3P_HUMAN	GAPDH	36.03					8	8	P12277_KCRB_HUMAN	3.2694	CKB	42.62
	2	2	P01620_KV302_HUMAN		11.77					8	8	Q969F2_NKD2_HUMAN	2.9593	NKD2	50.02
	2	2	Q9C086_IN80B_HUMAN	INO80B	38.61					8	8	Q96IR2_ZN845_HUMAN	2.8577	ZNF845	113.06
	2	2	Q86XP3_DDX42_HUMAN	DDX42	102.91					8	8	Q15424_SAFB1_HUMAN	2.748	SAFB	102.58
	2	2	P62807_H2B1C_HUMAN	HIST1H2BC	13.9					8	8	Q6DN90_IQEC1_HUMAN	2.6545	IQSEC1	108.25
	2	2	P69905_HBA_HUMAN	HBA1	15.25					8	8	P12956_XRCC6_HUMAN	2.628	XRCC6	69.8
	2	2	P05154_IPSP_HUMAN	SERPINA5	45.65					8	8	Q5VWQ0_RSBN1_HUMAN	2.624	RSBN1	90.02
	2	2	P14618_KPYM_HUMAN	PKM	57.9					8	8	O14646_CHD1_HUMAN	2.5726	CHD1	196.57
	2	2	P19544_WT1_HUMAN	WT1	49.16					8	8	O15144_ARPC2_HUMAN	2.2637	ARPC2	34.31
	2	2	Q9H5H4_ZN768_HUMAN	ZNF768	60.19					7	26	P27635_RL10_HUMAN	3.4841	RPL10	24.59
	2	2	Q9ULF5_S39AA_HUMAN	SLC39A10	94.07					7	16	P83881_RL36A_HUMAN	2.3035	RPL36A	12.43
	2	2	P62249_RS16_HUMAN	RPS16	16.44					7	14	Q9HCN8_SDF2L_HUMAN	3.5785	SDF2L1	23.58
	2	2	P17026_ZNF22_HUMAN	ZNF22	25.9					7	10	Q5HYJ3_FA76B_HUMAN	2.6427	FAM76B	38.68
	1	2	O75444_MAF_HUMAN	MAF	38.47					7	9	O95881_TXD12_HUMAN	3.5159	TXNDC12	19.19
	1	2	Q9BTA9_WAC_HUMAN	WAC	70.68					7	8	Q969X6_CIR1A_HUMAN	3.4002	CIRH1A	76.84
	1	2	Q9H944_MED20_HUMAN	MED20	23.21					7	8	P13797_PLST_HUMAN	3.2095	PLS3	70.77
	1	2	Q8TB37_NUBPL_HUMAN	NUBPL	34.06					7	8	Q9H9B4_SFXN1_HUMAN	3.0561	SFXN1	35.6
	1	2	Q14674_ESPL1_HUMAN	ESPL1	233.03					7	8	Q08AN1_ZN616_HUMAN	2.9042	ZNF616	90.22
	1	1	Q9HCN8_SDF2L_HUMAN	SDF2L1	23.58					7	8	Q58FF8_H90B2_HUMAN	2.8102	HSP90AB2P	44.32
	1	1	P12236_ADT3_HUMAN	SLC25A6	32.85					7	8	P06744_G6PI_HUMAN	2.787	GPI	63.11
	1	1	P05141_ADT2_HUMAN	SLC25A5	32.83					7	8	Q9Y383_LC7L2_HUMAN	2.7412	LUC7L2	46.49
	1	1	O14908_GIPC1_HUMAN	GIPC1	36.03					7	8	O95478_NSA2_HUMAN	2.6677	NSA2	30.05
	1	1	Q13627_DYR1A_HUMAN	DYRK1A	85.53					7	8	P62249_RS16_HUMAN	2.3079	RPS16	16.44
	1	1	Q92979_NEP1_HUMAN	EMG1	26.7					7	7	O00567_NOP56_HUMAN	3.3066	NOP56	66.01
	1	1	Q96HZ4_HES6_HUMAN	HES6	24.11					7	7	P29401_TKT_HUMAN	3.2087	TKT	67.83
	1	1	Q9UGM3_DMBT1_HUMAN	DMBT1	260.57					7	7	Q12905_ILF2_HUMAN	3.2012	ILF2	43.04
	1	1	O43290_SNUT1_HUMAN	SART1	90.2					7	7	Q02809_PLOD1_HUMAN	3.1811	PLOD1	83.5
	1	1	P62854_RS26_HUMAN	RPS26	13.01					7	7	P08238_HS90B_HUMAN	3.1746	HSP90AB1	83.21
	1	1	P62736_ACTA_HUMAN	ACTA2	41.98					7	7	Q06210_GFPT1_HUMAN	3.0572	GFPT1	78.76
	1	1	O95409_ZIC2_HUMAN	ZIC2	54.97					7	7	O75489_NDUS3_HUMAN	3.0403	NDUFS3	30.22
	1	1	P19404_NDUV2_HUMAN	NDUFV2	27.37					7	7	O15169_AXIN1_HUMAN	2.9703	AXIN1	95.58
	1	1	P61626_LYSC_HUMAN	LYZ	16.53					7	7	P62424_RL7A_HUMAN	2.8838	RPL7A	29.98
	1	1	P23771_GATA3_HUMAN	GATA3	47.89					7	7	P50990_TCPQ_HUMAN	2.8645	CCT8	59.58
										7	7	P63244_GBLP_HUMAN	2.8382	GNB2L1	35.05
										7	7	P22087_FBRL_HUMAN	2.8108	FBL	33.76
										7	7	Q9Y580_RBM7_HUMAN	2.5688	RBM7	30.48
										7	7	P17098_ZNF8_HUMAN	2.3704	ZNF8	64.93
										7	7	Q8NAF0_ZN579_HUMAN	2.3653	ZNF579	60.47
										6	18	P62241_RS8_HUMAN	2.9243	RPS8	24.19
										6	15	Q07020_RL18_HUMAN	3.2415	RPL18	21.62
										6	8	Q9NR31_SAR1A_HUMAN	2.9484	SAR1A	22.35
										6	7	Q9NS69_TOM22_HUMAN	3.4388	TOMM22	15.51
										6	7	Q15637_SF01_HUMAN	3.206	SF1	68.29
										6	7	P49755_TMEDA_HUMAN	3.1407	TMED10	24.96
										6	7	P52292_IMA1_HUMAN	2.9918	KPNA2	57.83
										6	7	O43175_SERA_HUMAN	2.973	PHGDH	56.61
										6	7	P40925_MDHC_HUMAN	2.8011	MDH1	36.4
										6	7	Q13838_DX39B_HUMAN	2.7925	DDX39B	48.96
										6	7	P33316_DUT_HUMAN	2.7625	DUT	26.55
										6	7	O95625_ZBT11_HUMAN	2.6796	ZBTB11	119.31
										6	7	P63241_IF5A1_HUMAN	2.6497	ZBTB11	16.82
										6	7	Q96CX2_KCD12_HUMAN	2.604	ZBTB11	35.68
										6	7	P12235_ADT1_HUMAN	2.2668	ZBTB11	33.04
										6	7	Q969P6_TOP1M_HUMAN	2.2531	ZBTB11	69.83
										6	7	P40429_RL13A_HUMAN	1.6614	RPL13A	23.56
										6	6	Q12834_CDC20_HUMAN	3.674	CDC20	54.69
										6	6	P63104_1433Z_HUMAN	3.609	YWHAZ	27.73
										6	6	Q8NAV1_PR38A_HUMAN	3.2214	PRPF38A	37.45
										6	6	Q9NR30_DDX21_HUMAN	3.1937	DDX21	87.29
										6	6	P39656_OST48_HUMAN	3.1911	DDOST	50.77
										6	6	P62753_RS6_HUMAN	3.1152	RPS6	28.66
										6	6	P04406_G3P_HUMAN	3.0986	GAPDH	36.03
										6	6	Q6ZN55_ZN574_HUMAN	3.0527	ZNF574	98.84
										6	6	P06493_CDK1_HUMAN	3.0283	CDK1	34.07
										6	6	P68400_CSK21_HUMAN	3.0141	CSNK2A1	45.11
										6	6	Q8NHW5_RLA0L_HUMAN	2.998	RPLP0P6	34.34
										6	6	P22234_PUR6_HUMAN	2.9239	PAICS	47.05
										6	6	O75367_H2AY_HUMAN	2.9047	H2AFY	39.59
										6	6	Q9H7H0_MET17_HUMAN	2.892	METTL17	50.7
										6	6	P08758_ANXA5_HUMAN	2.8895	ANXA5	35.91
										6	6	P35232_PHB_HUMAN	2.8393	PHB	29.79
										6	6	Q9NQ55_SSF1_HUMAN	2.8191	PPAN	53.16
										6	6	Q8ND82_Z280C_HUMAN	2.8035	ZNF280C	83.04
										6	6	Q0VDG4_SCRN3_HUMAN	2.774	SCRN3	48.51
										6	6	P31939_PUR9_HUMAN	2.6135	ATIC	64.58
										6	6	P27824_CALX_HUMAN	2.4281	CANX	67.53
										6	6	O75340_PDCD6_HUMAN	2.4208	PDCD6	21.85
										6	6	P36551_HEM6_HUMAN	2.3913	CPOX	50.12
										6	6	Q8TDN6_BRX1_HUMAN	2.3605	BRIX1	41.37
										6	6	P30041_PRDX6_HUMAN	2.2551	PRDX6	25.02
										6	6	P15880_RS2_HUMAN	2.0739	RPS2	31.3
										6	6	O43676_NDUB3_HUMAN	2.0575	NDUFB3	11.39
										5	9	Q92908_GATA6_HUMAN	4.0138	GATA6	59.99
										5	9	Q9BSH4_TACO1_HUMAN	2.968	TACO1	32.46
										5	7	P31946_1433B_HUMAN	2.6705	YWHAB	28.06
										5	6	Q9BYC9_RM20_HUMAN	3.09	MRPL20	17.43
										5	6	Q8IWS0_PHF6_HUMAN	2.6991	PHF6	41.26
										5	6	Q9P0M9_RM27_HUMAN	2.6258	MRPL27	16.06
										5	6	P53701_CCHL_HUMAN	2.5358	HCCS	30.58
										5	6	Q14692_BMS1_HUMAN	2.4854	BMS1	145.72
										5	6	Q15102_PA1B3_HUMAN	2.3826	PAFAH1B3	25.72
										5	5	Q9Y2L9_LRCH1_HUMAN	3.6819	LRCH1	80.82
										5	5	P06733_ENOA_HUMAN	3.5432	ENO1	47.14
										5	5	Q9Y2Q3_GSTK1_HUMAN	3.5059	GSTK1	25.48
										5	5	Q9UPW0_FOXJ3_HUMAN	3.2808	FOXJ3	68.92
										5	5	O43402_EMC8_HUMAN	3.2226	EMC8	23.76
										5	5	Q99623_PHB2_HUMAN	3.0971	PHB2	33.28
										5	5	P12004_PCNA_HUMAN	3	PCNA	28.75
										5	5	Q9P0U3_SENP1_HUMAN	2.9997	SENP1	73.43
										5	5	P18669_PGAM1_HUMAN	2.9993	PGAM1	28.79
										5	5	Q92499_DDX1_HUMAN	2.9423	DDX1	82.38
										5	5	P62906_RL10A_HUMAN	2.9064	RPL10A	24.82
										5	5	Q96AQ6_PBIP1_HUMAN	2.8877	PBXIP1	80.59
										5	5	P52209_6PGD_HUMAN	2.8782	PGD	53.11
										5	5	Q9NSY1_BMP2K_HUMAN	2.8252	BMP2K	129.09
										5	5	Q9C086_IN80B_HUMAN	2.8116	INO80B	38.61
										5	5	P82675_RT05_HUMAN	2.8067	MRPS5	47.98
										5	5	Q9HAH7_FBRS_HUMAN	2.8017	FBRS	48.36
										5	5	Q12792_TWF1_HUMAN	2.7824	TWF1	40.26
										5	5	Q9GZP4_PITH1_HUMAN	2.779	PITHD1	24.16
										5	5	Q16775_GLO2_HUMAN	2.7726	HAGH	33.78
										5	5	Q7Z2E3_APTX_HUMAN	2.7476	APTX	40.71
										5	5	P32969_RL9_HUMAN	2.7206	RPL9	21.85
										5	5	Q75N03_HAKAI_HUMAN	2.7179	CBLL1	54.48
										5	5	Q9Y5B9_SP16H_HUMAN	2.7047	SUPT16H	119.84
										5	5	P51148_RAB5C_HUMAN	2.6868	RAB5C	23.47
										5	5	Q9H0G5_NSRP1_HUMAN	2.6766	NSRP1	66.35
										5	5	P49368_TCPG_HUMAN	2.6577	CCT3	60.5
										5	5	Q96CS4_ZN689_HUMAN	2.6181	ZNF689	56.87
										5	5	P52747_ZN143_HUMAN	2.6058	ZNF143	68.85
										5	5	Q9ULD5_ZN777_HUMAN	2.5801	ZNF777	85.12
										5	5	P17017_ZNF14_HUMAN	2.5439	ZNF14	75.3
										5	5	Q15776_ZKSC8_HUMAN	2.5295	ZKSCAN8	65.77
										5	5	Q9UNX3_RL26L_HUMAN	2.5129	RPL26L1	17.25
										5	5	Q14586_ZN267_HUMAN	2.502	ZNF267	87.32
										5	5	O43435_TBX1_HUMAN	2.4937	TBX1	43.11
										5	5	Q8TAD8_SNIP1_HUMAN	2.4562	SNIP1	45.75
										5	5	P15531_NDKA_HUMAN	2.362	NME1	17.14
										5	5	Q96PQ6_ZN317_HUMAN	2.1431	ZNF317	67.91
										5	5	P61247_RS3A_HUMAN	2.0745	RPS3A	29.93
										4	16	Q71UI9_H2AV_HUMAN	2.9733	H2AFV	13.5
										4	11	Q96L21_RL10L_HUMAN	2.346	RPL10L	24.5
										4	9	Q9GZN8_CT027_HUMAN	2.9821	C20orf27	19.28
										4	9	P04632_CPNS1_HUMAN	2.7327	CAPNS1	28.3
										4	7	P52655_TF2AA_HUMAN	3.5568	GTF2A1	41.49
										4	7	Q9H116_GZF1_HUMAN	2.942	GZF1	80.44
										4	7	Q7L3S4_ZN771_HUMAN	2.4258	ZNF771	35.68
										4	5	Q15427_SF3B4_HUMAN	3.8676	SF3B4	44.36
										4	5	Q9HCM7_FBSL_HUMAN	3.2917	FBRSL1	110.84
										4	5	O95948_ONEC2_HUMAN	3.1842	ONECUT2	54.27
										4	5	P83731_RL24_HUMAN	3.1804	RPL24	17.77
										4	5	Q96H79_ZCCHL_HUMAN	3.1606	ZC3HAV1L	32.94
										4	5	P06748_NPM_HUMAN	3.0311	NPM1	32.55
										4	5	Q9UII5_ZN107_HUMAN	2.4074	ZNF107	90.61
										4	4	P61923_COPZ1_HUMAN	3.8523	COPZ1	20.19
										4	4	Q14137_BOP1_HUMAN	3.58	BOP1	83.58
										4	4	P61088_UBE2N_HUMAN	3.5495	UBE2N	17.13
										4	4	P31943_HNRH1_HUMAN	3.4889	HNRNPH1	49.2
										4	4	P28074_PSB5_HUMAN	3.4455	PSMB5	28.46
										4	4	Q8NCA5_FA98A_HUMAN	3.445	FAM98A	55.37
										4	4	Q9BVS4_RIOK2_HUMAN	3.3952	RIOK2	63.24
										4	4	Q9Y617_SERC_HUMAN	3.2901	PSAT1	40.4
										4	4	P18754_RCC1_HUMAN	3.2377	RCC1	44.94
										4	4	O96004_HAND1_HUMAN	3.1843	HAND1	23.61
										4	4	Q08211_DHX9_HUMAN	3.1824	DHX9	140.87
										4	4	Q8N720_ZN655_HUMAN	3.1224	ZNF655	57.37
										4	4	Q8TF68_ZN384_HUMAN	3.1071	ZNF384	63.18
										4	4	Q14974_IMB1_HUMAN	3.0658	KPNB1	97.11
										4	4	O60762_DPM1_HUMAN	3.0559	DPM1	29.62
										4	4	P50991_TCPD_HUMAN	3.0251	CCT4	57.89
										4	4	Q96C86_DCPS_HUMAN	3.0142	DCPS	38.59
										4	4	Q969G9_NKD1_HUMAN	2.9935	NKD1	52.25
										4	4	Q8WUA2_PPIL4_HUMAN	2.9905	PPIL4	57.19
										4	4	Q6ZNA4_RN111_HUMAN	2.9494	RNF111	108.79
										4	4	O43242_PSMD3_HUMAN	2.9474	PSMD3	60.94
										4	4	Q8IZC7_ZN101_HUMAN	2.9469	ZNF101	50.31
										4	4	P40616_ARL1_HUMAN	2.9195	ARL1	20.4
										4	4	P30048_PRDX3_HUMAN	2.9056	PRDX3	27.68
										4	4	Q9H707_ZN552_HUMAN	2.8571	ZNF552	46.17
										4	4	P62166_NCS1_HUMAN	2.8309	NCS1	21.86
										4	4	Q8N0Y2_ZN444_HUMAN	2.7473	ZNF444	35.18
										4	4	Q6NSZ9_ZSC25_HUMAN	2.746	ZSCAN25	61.44
										4	4	Q15382_RHEB_HUMAN	2.7198	RHEB	20.48
										4	4	P49411_EFTU_HUMAN	2.7087	TUFM	49.51
										4	4	Q6IBS0_TWF2_HUMAN	2.6729	TWF2	39.52
										4	4	Q9Y2D9_ZN652_HUMAN	2.6531	ZNF652	69.7
										4	4	P59923_ZN445_HUMAN	2.6251	ZNF445	118.89
										4	4	P04181_OAT_HUMAN	2.6199	OAT	48.5
										4	4	P39019_RS19_HUMAN	2.6069	RPS19	16.05
										4	4	P46782_RS5_HUMAN	2.5825	RPS5	22.86
										4	4	Q32P51_RA1L2_HUMAN	2.5625	HNRNPA1L2	34.2
										4	4	Q12972_PP1R8_HUMAN	2.5599	PPP1R8	38.45
										4	4	A6NFI3_ZN316_HUMAN	2.5582	ZNF316	108.37
										4	4	Q8NEP9_ZN555_HUMAN	2.5528	ZNF555	73.04
										4	4	Q96AG4_LRC59_HUMAN	2.5388	LRRC59	34.91
										4	4	P08243_ASNS_HUMAN	2.5014	ASNS	64.33
										4	4	Q96ME7_ZN512_HUMAN	2.491	ZNF512	64.64
										4	4	Q9Y3D3_RT16_HUMAN	2.4818	MRPS16	15.34
										4	4	O43900_PRIC3_HUMAN	2.4752	PRICKLE3	68.56
										4	4	Q9BTA9_WAC_HUMAN	2.4419	WAC	70.68
										4	4	P02545_LMNA_HUMAN	2.4237	LMNA	74.09
										4	4	Q14593_ZN273_HUMAN	2.4106	ZNF273	64.93
										4	4	Q9Y2R9_RT07_HUMAN	2.408	MRPS7	28.12
										4	4	Q9Y6Q3_ZFP37_HUMAN	2.391	ZFP37	71.16
										4	4	Q06830_PRDX1_HUMAN	2.3447	PRDX1	22.1
										4	4	Q13162_PRDX4_HUMAN	2.3018	PRDX4	30.52
										4	4	P13073_COX41_HUMAN	2.2794	COX4I1	19.56
										4	4	P14868_SYDC_HUMAN	2.2676	DARS	57.1
										4	4	P17028_ZNF24_HUMAN	2.2676	ZNF24	42.13
										4	4	Q9Y2A4_ZN443_HUMAN	2.2633	ZNF443	77.47
										4	4	Q96EX1_SIM12_HUMAN	2.244	SMIM12	10.79
										4	4	P22626_ROA2_HUMAN	2.2414	HNRNPA2B1	37.41
										4	4	Q8IWX8_CHERP_HUMAN	2.2383	CHERP	103.64
										4	4	O75467_Z324A_HUMAN	2.2014	ZNF324	61.07
										4	4	Q15046_SYK_HUMAN	2.1826	KARS	68
										4	4	P49207_RL34_HUMAN	2.1286	RPL34	13.28
										4	4	Q96MU7_YTDC1_HUMAN	2.0362	YTHDC1	84.65
										3	6	Q14697_GANAB_HUMAN	3.5346	GANAB	106.81
										3	6	P62987_RL40_HUMAN	2.5154	UBA52	14.72
										3	5	Q9HBT8_Z286A_HUMAN	2.3464	ZNF286A	60.14
										3	5	P62937_PPIA_HUMAN	1.9998	PPIA	18
										3	4	O60783_RT14_HUMAN	3.5884	MRPS14	15.13
										3	4	P51571_SSRD_HUMAN	3.3073	SSR4	18.99
										3	4	O75444_MAF_HUMAN	3.2985	MAF	38.47
										3	4	P62913_RL11_HUMAN	3.1688	RPL11	20.24
										3	4	Q13595_TRA2A_HUMAN	3.1043	TRA2A	32.67
										3	4	Q8NHW3_MAFA_HUMAN	2.9911	MAFA	36.96
										3	4	P62910_RL32_HUMAN	2.9053	RPL32	15.85
										3	4	P54259_ATN1_HUMAN	2.8958	ATN1	125.34
										3	4	P05141_ADT2_HUMAN	2.8896	SLC25A5	32.83
										3	4	Q9P2N5_RBM27_HUMAN	2.7112	RBM27	118.64
										3	4	Q9Y6B6_SAR1B_HUMAN	2.5329	SAR1B	22.4
										3	4	P54577_SYYC_HUMAN	2.3861	YARS	59.11
										3	4	O75964_ATP5L_HUMAN	2.3626	ATP5L	11.42
										3	4	Q99676_ZN184_HUMAN	2.1432	ZNF184	86.12
										3	4	Q16695_H31T_HUMAN	1.8871	HIST3H3	15.5
										3	3	P49639_HXA1_HUMAN	4.0143	HOXA1	36.62
										3	3	Q9Y5M8_SRPRB_HUMAN	4.0046	SRPRB	29.68
										3	3	P07737_PROF1_HUMAN	3.654	PFN1	15.04
										3	3	Q9Y2L1_RRP44_HUMAN	3.5279	DIS3	108.93
										3	3	Q01851_PO4F1_HUMAN	3.5088	POU4F1	42.67
										3	3	P62820_RAB1A_HUMAN	3.5	RAB1A	22.66
										3	3	P23528_COF1_HUMAN	3.4691	CFL1	18.49
										3	3	P20265_PO3F2_HUMAN	3.4439	POU3F2	46.86
										3	3	P35237_SPB6_HUMAN	3.4364	SERPINB6	42.59
										3	3	Q99626_CDX2_HUMAN	3.3744	CDX2	33.5
										3	3	Q12947_FOXF2_HUMAN	3.3559	FOXF2	45.96
										3	3	O75083_WDR1_HUMAN	3.3528	WDR1	66.15
										3	3	Q9NZL9_MAT2B_HUMAN	3.3506	MAT2B	37.53
										3	3	O76021_RL1D1_HUMAN	3.3414	RSL1D1	54.94
										3	3	P62491_RB11A_HUMAN	3.3333	RAB11A	24.38
										3	3	Q9UK58_CCNL1_HUMAN	3.3123	CCNL1	59.6
										3	3	P17029_ZKSC1_HUMAN	3.2708	ZKSCAN1	63.59
										3	3	P09960_LKHA4_HUMAN	3.2642	LTA4H	69.24
										3	3	Q9H7Z7_PGES2_HUMAN	3.2329	PTGES2	41.92
										3	3	P62258_1433E_HUMAN	3.23	YWHAE	29.16
										3	3	P61978_HNRPK_HUMAN	3.1898	HNRNPK	50.94
										3	3	P49721_PSB2_HUMAN	3.1862	PSMB2	22.82
										3	3	Q14241_ELOA1_HUMAN	3.1844	TCEB3	89.85
										3	3	Q499Z4_ZN672_HUMAN	3.1715	ZNF672	50.19
										3	3	P62847_RS24_HUMAN	3.1561	RPS24	15.41
										3	3	P62244_RS15A_HUMAN	3.1533	RPS15A	14.83
										3	3	P51149_RAB7A_HUMAN	3.1501	RAB7A	23.47
										3	3	P28161_GSTM2_HUMAN	3.1254	GSTM2	25.73
										3	3	P09211_GSTP1_HUMAN	3.1218	GSTP1	23.34
										3	3	Q8WXF0_SRS12_HUMAN	3.0828	SRSF12	30.49
										3	3	Q53GQ0_DHB12_HUMAN	3.0193	HSD17B12	34.3
										3	3	P62826_RAN_HUMAN	2.9935	RAN	24.41
										3	3	O60765_Z354A_HUMAN	2.9693	ZNF354A	69.19
										3	3	P62330_ARF6_HUMAN	2.9499	ARF6	20.07
										3	3	Q5TEC3_ZN697_HUMAN	2.9444	ZNF697	60.42
										3	3	Q08945_SSRP1_HUMAN	2.9199	SSRP1	81.02
										3	3	P00492_HPRT_HUMAN	2.9191	HPRT1	24.56
										3	3	Q96JM3_CHAP1_HUMAN	2.9157	CHAMP1	89.04
										3	3	Q9BY42_RTF2_HUMAN	2.9074	RTFDC1	33.87
										3	3	P43034_LIS1_HUMAN	2.9048	PAFAH1B1	46.61
										3	3	P22059_OSBP1_HUMAN	2.9021	OSBP	89.36
										3	3	Q9NWU5_RM22_HUMAN	2.8919	MRPL22	23.63
										3	3	Q99700_ATX2_HUMAN	2.8905	ATXN2	140.2
										3	3	P63173_RL38_HUMAN	2.8886	RPL38	8.21
										3	3	Q9BRG1_VPS25_HUMAN	2.8846	VPS25	20.73
										3	3	P10599_THIO_HUMAN	2.8839	TXN	11.73
										3	3	Q9NV72_ZN701_HUMAN	2.8549	ZNF701	60.86
										3	3	Q96C28_ZN707_HUMAN	2.8295	ZNF707	43.06
										3	3	P61254_RL26_HUMAN	2.8286	RPL26	17.25
										3	3	Q15631_TSN_HUMAN	2.8236	TSN	26.17
										3	3	P04818_TYSY_HUMAN	2.7776	TYMS	35.69
										3	3	P00558_PGK1_HUMAN	2.7702	PGK1	44.59
										3	3	Q96K58_ZN668_HUMAN	2.76	ZNF668	67.85
										3	3	Q13232_NDK3_HUMAN	2.7444	NME3	19
										3	3	Q9Y3F4_STRAP_HUMAN	2.7434	STRAP	38.41
										3	3	Q8N823_ZN611_HUMAN	2.7394	ZNF611	81.4
										3	3	Q86WA6_BPHL_HUMAN	2.7313	BPHL	32.52
										3	3	P52272_HNRPM_HUMAN	2.6985	HNRNPM	77.46
										3	3	P16403_H12_HUMAN	2.6879	HIST1H1C	21.35
										3	3	Q9UBE8_NLK_HUMAN	2.6836	NLK	58.25
										3	3	Q9H7B2_RPF2_HUMAN	2.6759	RPF2	35.56
										3	3	O00487_PSDE_HUMAN	2.6757	PSMD14	34.55
										3	3	Q12906_ILF3_HUMAN	2.6725	ILF3	95.28
										3	3	P59998_ARPC4_HUMAN	2.6478	ARPC4	19.65
										3	3	Q8IY63_AMOL1_HUMAN	2.6174	AMOTL1	106.51
										3	3	Q15717_ELAV1_HUMAN	2.6094	ELAVL1	36.07
										3	3	Q5SXM1_ZN678_HUMAN	2.5869	ZNF678	61.37
										3	3	Q16795_NDUA9_HUMAN	2.5424	NDUFA9	42.48
										3	3	Q9H9Y2_RPF1_HUMAN	2.5402	RPF1	40.09
										3	3	Q00610_CLH1_HUMAN	2.5304	CLTC	191.49
										3	3	P24539_AT5F1_HUMAN	2.5182	ATP5F1	28.89
										3	3	Q06323_PSME1_HUMAN	2.4936	PSME1	28.71
										3	3	P62851_RS25_HUMAN	2.4921	RPS25	13.73
										3	3	P84085_ARF5_HUMAN	2.4885	ARF5	20.52
										3	3	P32119_PRDX2_HUMAN	2.4776	PRDX2	21.88
										3	3	Q9BUR5_APOO_HUMAN	2.4775	APOO	22.27
										3	3	Q9NSD4_ZN275_HUMAN	2.4774	ZNF275	48.41
										3	3	O00488_ZN593_HUMAN	2.4747	ZNF593	15.19
										3	3	Q9H7X3_ZN696_HUMAN	2.4644	ZNF696	40.55
										3	3	Q15714_T22D1_HUMAN	2.4475	TSC22D1	109.61
										3	3	Q9UBC0_HNF6_HUMAN	2.4418	ONECUT1	50.99
										3	3	Q9UQ88_CD11A_HUMAN	2.4285	CDK11A	91.31
										3	3	O60832_DKC1_HUMAN	2.427	DKC1	57.64
										3	3	P10768_ESTD_HUMAN	2.3942	ESD	31.44
										3	3	Q13895_BYST_HUMAN	2.3841	BYSL	49.57
										3	3	Q8NCK3_ZN485_HUMAN	2.3406	ZNF485	50.25
										3	3	P07237_PDIA1_HUMAN	2.3238	P4HB	57.08
										3	3	Q9H3N1_TMX1_HUMAN	2.3218	TMX1	31.77
										3	3	Q8IYN0_ZN100_HUMAN	2.3154	ZNF100	62.7
										3	3	O75390_CISY_HUMAN	2.3101	CS	51.68
										3	3	Q9Y2W1_TR150_HUMAN	2.3098	THRAP3	108.6
										3	3	P46779_RL28_HUMAN	2.2248	RPL28	15.74
										3	3	O75533_SF3B1_HUMAN	2.2229	SF3B1	145.74
										3	3	P12268_IMDH2_HUMAN	2.2171	IMPDH2	55.77
										3	3	Q5JNZ5_RS26L_HUMAN	2.1921	RPS26P11	12.99
										3	3	Q15084_PDIA6_HUMAN	2.1738	PDIA6	48.09
										3	3	Q6NVV1_R13P3_HUMAN	2.1597	RPL13AP3	12.13
										3	3	O43310_CTIF_HUMAN	2.1576	CTIF	67.54
										3	3	Q9Y3C1_NOP16_HUMAN	2.1464	NOP16	21.18
										3	3	P00403_COX2_HUMAN	2.1263	MT-CO2	25.55
										3	3	Q9Y3C8_UFC1_HUMAN	2.1071	UFC1	19.45
										3	3	Q8N972_ZN709_HUMAN	2.0829	ZNF709	74.6
										3	3	Q8NEW0_ZNT7_HUMAN	2.0687	SLC30A7	41.6
										3	3	P40926_MDHM_HUMAN	2.0572	MDH2	35.48
										3	3	P37837_TALDO_HUMAN	2.0248	TALDO1	37.52
										3	3	Q6ZN06_ZN813_HUMAN	1.9531	ZNF813	71.67
										3	3	Q99766_ATP5S_HUMAN	1.8665	ATP5S	24.85
										2	15	Q96QV6_H2A1A_HUMAN	2.0985	HIST1H2AA	14.22
										2	7	P61927_RL37_HUMAN	1.8558	RPL37	11.07
										2	6	Q13200_PSMD2_HUMAN	2.3243	PSMD2	100.14
										2	5	P47914_RL29_HUMAN	2.9402	RPL29	17.74
										2	4	F8W7C6_F8W7C6_HUMAN	4.7618	RPL10	18.55
										2	3	Q99470_SDF2_HUMAN	3.7742	SDF2	23.01
										2	3	Q9UGY1_NOL12_HUMAN	3.1413	NOL12	24.65
										2	3	Q92504_S39A7_HUMAN	2.9194	SLC39A7	50.09
										2	3	P46087_NOP2_HUMAN	2.7789	NOP2	89.25
										2	3	Q9NYV4_CDK12_HUMAN	2.5938	CDK12	164.05
										2	3	Q15361_TTF1_HUMAN	2.5621	TTF1	102.99
										2	3	P00387_NB5R3_HUMAN	2.4973	CYB5R3	34.21
										2	3	P84103_SRSF3_HUMAN	2.4211	SRSF3	19.32
										2	3	O75437_ZN254_HUMAN	2.3608	ZNF254	77.11
										2	2	Q3ZCQ8_TIM50_HUMAN	4.2517	TIMM50	39.62
										2	2	Q9NYW8_RBAK_HUMAN	4.2084	RBAK	82.94
										2	2	P61019_RAB2A_HUMAN	4.2017	RAB2A	23.53
										2	2	Q13257_MD2L1_HUMAN	3.9855	MAD2L1	23.5
										2	2	P49711_CTCF_HUMAN	3.8166	CTCF	82.73
										2	2	Q86UY6_NAA40_HUMAN	3.7711	NAA40	27.18
										2	2	Q16576_RBBP7_HUMAN	3.6468	RBBP7	47.79
										2	2	Q14568_HS902_HUMAN	3.6355	HSP90AA2	39.34
										2	2	P09488_GSTM1_HUMAN	3.5885	GSTM1	25.7
										2	2	P60891_PRPS1_HUMAN	3.5363	PRPS1	34.81
										2	2	Q13557_KCC2D_HUMAN	3.5202	CAMK2D	56.33
										2	2	P56179_DLX6_HUMAN	3.4952	DLX6	19.7
										2	2	O75396_SC22B_HUMAN	3.4902	SEC22B	24.58
										2	2	Q9BXK1_KLF16_HUMAN	3.4619	KLF16	25.41
										2	2	Q9NWT1_PK1IP_HUMAN	3.456	PAK1IP1	43.94
										2	2	P14625_ENPL_HUMAN	3.453	HSP90B1	92.41
										2	2	Q5SRD1_TI23B_HUMAN	3.4262	TIMM23B	28.03
										2	2	Q07687_DLX2_HUMAN	3.4157	DLX2	34.22
										2	2	O94842_TOX4_HUMAN	3.4016	TOX4	66.15
										2	2	Q8TF39_ZN483_HUMAN	3.3988	ZNF483	85.04
										2	2	P62256_UBE2H_HUMAN	3.3735	UBE2H	20.64
										2	2	Q13283_G3BP1_HUMAN	3.3457	G3BP1	52.13
										2	2	O00231_PSD11_HUMAN	3.3414	PSMD11	47.43
										2	2	P11802_CDK4_HUMAN	3.3206	CDK4	33.71
										2	2	P49335_PO3F4_HUMAN	3.3117	POU3F4	39.4
										2	2	P21266_GSTM3_HUMAN	3.2986	GSTM3	26.54
										2	2	Q9P035_HACD3_HUMAN	3.2737	PTPLAD1	43.13
										2	2	P22681_CBL_HUMAN	3.2717	CBL	99.57
										2	2	O60583_CCNT2_HUMAN	3.2384	CCNT2	80.98
										2	2	Q15475_SIX1_HUMAN	3.2305	SIX1	32.19
										2	2	P61026_RAB10_HUMAN	3.2231	RAB10	22.53
										2	2	P11021_GRP78_HUMAN	3.2205	HSPA5	72.29
										2	2	Q9UBQ5_EIF3K_HUMAN	3.2121	EIF3K	25.04
										2	2	Q96G21_IMP4_HUMAN	3.1985	IMP4	33.74
										2	2	Q13547_HDAC1_HUMAN	3.185	HDAC1	55.07
										2	2	P60953_CDC42_HUMAN	3.1823	CDC42	21.25
										2	2	O43670_ZN207_HUMAN	3.1654	ZNF207	50.72
										2	2	Q9Y276_BCS1_HUMAN	3.1435	BCS1L	47.5
										2	2	P27348_1433T_HUMAN	3.1079	YWHAQ	27.75
										2	2	Q15973_ZN124_HUMAN	3.1071	ZNF124	40.19
										2	2	Q99536_VAT1_HUMAN	3.1067	VAT1	41.89
										2	2	P62899_RL31_HUMAN	3.1017	RPL31	14.45
										2	2	P24666_PPAC_HUMAN	3.0942	ACP1	18.03
										2	2	Q9Y4X4_KLF12_HUMAN	3.0805	KLF12	44.21
										2	2	P09651_ROA1_HUMAN	3.08	HNRNPA1	38.72
										2	2	Q8NFH4_NUP37_HUMAN	3.0733	NUP37	36.68
										2	2	Q96BV0_ZN775_HUMAN	3.0656	ZNF775	59.71
										2	2	P05388_RLA0_HUMAN	3.0655	RPLP0	34.25
										2	2	P61513_RL37A_HUMAN	3.0521	RPL37A	10.27
										2	2	O75915_PRAF3_HUMAN	3.0505	ARL6IP5	21.6
										2	2	Q9Y295_DRG1_HUMAN	3.0427	DRG1	40.52
										2	2	Q02978_M2OM_HUMAN	3.0302	SLC25A11	34.04
										2	2	Q9UC06_ZNF70_HUMAN	3.0079	ZNF70	50.77
										2	2	P12273_PIP_HUMAN	3.0036	PIP	16.56
										2	2	Q09028_RBBP4_HUMAN	2.9798	RBBP4	47.63
										2	2	Q53FT3_HIKES_HUMAN	2.9796	C11orf73	21.61
										2	2	Q8NCW5_NNRE_HUMAN	2.9581	APOA1BP	31.65
										2	2	E7ETH6_Z587B_HUMAN	2.9523	ZNF587B	45.51
										2	2	Q99613_EIF3C_HUMAN	2.949	EIF3C	105.28
										2	2	Q15019_SEPT2_HUMAN	2.9455	2015-09-02	41.46
										2	2	Q7L5N1_CSN6_HUMAN	2.9433	COPS6	36.14
										2	2	P51665_PSMD7_HUMAN	2.9423	PSMD7	37
										2	2	Q9Y388_RBMX2_HUMAN	2.9261	RBMX2	37.31
										2	2	Q03052_PO3F1_HUMAN	2.9139	POU3F1	45.47
										2	2	Q9Y277_VDAC3_HUMAN	2.8996	VDAC3	30.64
										2	2	Q9NY93_DDX56_HUMAN	2.8946	DDX56	61.55
										2	2	P18085_ARF4_HUMAN	2.885	ARF4	20.5
										2	2	P34931_HS71L_HUMAN	2.8734	HSPA1L	70.33
										2	2	Q8NFH3_NUP43_HUMAN	2.8662	NUP43	42.12
										2	2	Q96FW1_OTUB1_HUMAN	2.8659	OTUB1	31.26
										2	2	P46736_BRCC3_HUMAN	2.8616	BRCC3	36.05
										2	2	O75820_ZN189_HUMAN	2.8528	ZNF189	72.93
										2	2	Q9UL46_PSME2_HUMAN	2.8521	PSME2	27.38
										2	2	P52597_HNRPF_HUMAN	2.8367	HNRNPF	45.64
										2	2	P62304_RUXE_HUMAN	2.8353	SNRPE	10.8
										2	2	P17987_TCPA_HUMAN	2.8301	TCP1	60.31
										2	2	P46783_RS10_HUMAN	2.8266	RPS10	18.89
										2	2	Q13155_AIMP2_HUMAN	2.8241	AIMP2	35.33
										2	2	Q9NXW2_DJB12_HUMAN	2.8064	DNAJB12	41.79
										2	2	P43490_NAMPT_HUMAN	2.8009	NAMPT	55.49
										2	2	Q9NVP1_DDX18_HUMAN	2.795	DDX18	75.36
										2	2	Q92841_DDX17_HUMAN	2.7778	DDX17	80.22
										2	2	O95861_BPNT1_HUMAN	2.767	BPNT1	33.37
										2	2	P35268_RL22_HUMAN	2.767	RPL22	14.78
										2	2	O95201_ZN205_HUMAN	2.7577	ZNF205	60.59
										2	2	P69905_HBA_HUMAN	2.7538	HBA1	15.25
										2	2	O15523_DDX3Y_HUMAN	2.7519	DDX3Y	73.11
										2	2	O75290_Z780A_HUMAN	2.7512	ZNF780A	74.48
										2	2	P57088_TMM33_HUMAN	2.7502	TMEM33	27.96
										2	2	P07355_ANXA2_HUMAN	2.7367	ANXA2	38.58
										2	2	Q13433_S39A6_HUMAN	2.7352	SLC39A6	84.99
										2	2	Q9Y2X3_NOP58_HUMAN	2.7348	NOP58	59.54
										2	2	Q9H9J4_UBP42_HUMAN	2.718	USP42	145.3
										2	2	P23526_SAHH_HUMAN	2.7038	AHCY	47.69
										2	2	Q96CN7_ISOC1_HUMAN	2.6609	ISOC1	32.22
										2	2	Q16670_ZSC26_HUMAN	2.6225	ZSCAN26	55.22
										2	2	Q9BYD2_RM09_HUMAN	2.6219	MRPL9	30.22
										2	2	B7Z5R0_B7Z5R0_HUMAN	2.621	ZNF747	36.38
										2	2	Q17RY0_CPEB4_HUMAN	2.6191	CPEB4	80.1
										2	2	P56134_ATPK_HUMAN	2.6182	ATP5J2	10.91
										2	2	Q58FG0_HS905_HUMAN	2.6134	HSP90AA5P	38.71
										2	2	P62318_SMD3_HUMAN	2.6128	SNRPD3	13.91
										2	2	P42167_LAP2B_HUMAN	2.6035	TMPO	50.64
										2	2	Q8N999_CL029_HUMAN	2.5976	C12orf29	37.47
										2	2	P25789_PSA4_HUMAN	2.5964	PSMA4	29.47
										2	2	P30050_RL12_HUMAN	2.5929	RPL12	17.81
										2	2	O14734_ACOT8_HUMAN	2.5876	ACOT8	35.89
										2	2	P17019_ZN708_HUMAN	2.5817	ZNF708	57.32
										2	2	Q99729_ROAA_HUMAN	2.5785	HNRNPAB	36.2
										2	2	Q68EA5_ZNF57_HUMAN	2.5669	ZNF57	64.39
										2	2	Q13131_AAPK1_HUMAN	2.548	PRKAA1	63.97
										2	2	P19544_WT1_HUMAN	2.5459	WT1	49.16
										2	2	Q15366_PCBP2_HUMAN	2.5311	PCBP2	38.56
										2	2	P23284_PPIB_HUMAN	2.5303	PPIB	23.73
										2	2	Q9H936_GHC1_HUMAN	2.5239	SLC25A22	34.45
										2	2	Q15008_PSMD6_HUMAN	2.4928	PSMD6	45.5
										2	2	Q96MX3_ZNF48_HUMAN	2.4874	ZNF48	67.78
										2	2	P51572_BAP31_HUMAN	2.4825	BCAP31	27.97
										2	2	P61962_DCAF7_HUMAN	2.4798	DCAF7	38.9
										2	2	P52737_ZN136_HUMAN	2.4627	ZNF136	62.74
										2	2	O43707_ACTN4_HUMAN	2.4518	ACTN4	104.79
										2	2	Q8WV44_TRI41_HUMAN	2.4352	TRIM41	71.62
										2	2	O00303_EIF3F_HUMAN	2.4303	EIF3F	37.54
										2	2	Q9BUB7_TMM70_HUMAN	2.3702	TMEM70	28.95
										2	2	Q2TAY7_SMU1_HUMAN	2.3697	SMU1	57.51
										2	2	Q96P16_RPR1A_HUMAN	2.3541	RPRD1A	35.7
										2	2	P34896_GLYC_HUMAN	2.331	SHMT1	53.05
										2	2	P18077_RL35A_HUMAN	2.3133	RPL35A	12.53
										2	2	Q04724_TLE1_HUMAN	2.2794	TLE1	83.15
										2	2	Q6DKI1_RL7L_HUMAN	2.2772	RPL7L1	28.64
										2	2	O15083_ERC2_HUMAN	2.2756	ERC2	110.49
										2	2	Q6U7Q0_ZN322_HUMAN	2.2611	ZNF322	46.91
										2	2	I3L0M3_I3L0M3_HUMAN	2.2604	MAZ	10.05
										2	2	A2RRD8_ZN320_HUMAN	2.26	ZNF320	59.29
										2	2	Q99832_TCPH_HUMAN	2.2503	CCT7	59.33
										2	2	P63208_SKP1_HUMAN	2.2473	SKP1	18.65
										2	2	P13804_ETFA_HUMAN	2.2264	ETFA	35.06
										2	2	P53004_BIEA_HUMAN	2.2264	BLVRA	33.41
										2	2	P00441_SODC_HUMAN	2.2218	SOD1	15.93
										2	2	Q00341_VIGLN_HUMAN	2.1949	HDLBP	141.37
										2	2	Q9UEG4_ZN629_HUMAN	2.1896	ZNF629	96.56
										2	2	P00367_DHE3_HUMAN	2.1769	GLUD1	61.36
										2	2	Q969Q0_RL36L_HUMAN	2.1489	RPL36AL	12.46
										2	2	O00483_NDUA4_HUMAN	2.1101	NDUFA4	9.36
										2	2	P30153_2AAA_HUMAN	2.1077	PPP2R1A	65.27
										2	2	Q8TF20_ZN721_HUMAN	2.0968	ZNF721	105.02
										2	2	P55786_PSA_HUMAN	2.0964	NPEPPS	103.21
										2	2	O43684_BUB3_HUMAN	2.0944	BUB3	37.13
										2	2	P99999_CYC_HUMAN	2.0602	CYCS	11.74
										2	2	P62807_H2B1C_HUMAN	2.039	HIST1H2BC	13.9
										2	2	Q3KP31_ZN791_HUMAN	2.0353	ZNF791	66.83
										2	2	Q96JF6_ZN594_HUMAN	2.0165	ZNF594	93.85
										2	2	Q8NI51_CTCFL_HUMAN	2.016	CTCFL	75.7
										2	2	Q92552_RT27_HUMAN	1.9924	MRPS27	47.58
										2	2	Q96A08_H2B1A_HUMAN	1.9533	HIST1H2BA	14.16
										2	2	Q9BSC4_NOL10_HUMAN	1.9475	NOL10	80.25
										2	2	Q86XN6_ZN761_HUMAN	1.9369	ZNF761	87.66
										2	2	Q6ZMW2_ZN782_HUMAN	1.9143	ZNF782	80.85
										2	2	P57071_PRD15_HUMAN	1.9022	PRDM15	169.16
										2	2	Q16891_MIC60_HUMAN	1.8887	IMMT	83.63
										2	2	Q15738_NSDHL_HUMAN	1.8709	NSDHL	41.87
										2	2	P61970_NTF2_HUMAN	1.8414	NUTF2	14.47
										2	2	P62280_RS11_HUMAN	1.8155	RPS11	18.42
										2	2	J3KNZ9_J3KNZ9_HUMAN	1.7264	FBRS	103.71
										2	2	Q86WZ6_ZN227_HUMAN	1.4983	ZNF227	91.97
										1	7	P50402_EMD_HUMAN	1.7015	EMD	28.98
										1	3	Q9Y6G3_RM42_HUMAN	3.8306	MRPL42	16.65
										1	3	P62306_RUXF_HUMAN	3.6921	SNRPF	9.72
										1	3	P62854_RS26_HUMAN	3.1819	RPS26	13.01
										1	3	P62273_RS29_HUMAN	2.4652	RPS29	6.67
										1	3	Q71UM5_RS27L_HUMAN	2.4217	RPS27L	9.47
										1	2	Q9H9L3_I20L2_HUMAN	3.3561	ISG20L2	39.13
										1	2	Q9UBQ0_VPS29_HUMAN	3.3296	VPS29	20.49
										1	2	P56177_DLX1_HUMAN	3.2182	DLX1	27.3
										1	2	Q9P0M6_H2AW_HUMAN	3.0295	H2AFY2	40.03
										1	2	P61956_SUMO2_HUMAN	2.8323	SUMO2	10.86
										1	2	P78406_RAE1L_HUMAN	2.6257	RAE1	40.94
										1	2	P09923_PPBI_HUMAN	2.3689	ALPI	56.78
										1	2	Q92901_RL3L_HUMAN	1.8195	RPL3L	46.27
										1	2	Q86Y39_NDUAB_HUMAN	1.7189	NDUFA11	14.84
										1	1	Q8NC51_PAIRB_HUMAN	5.1344	SERBP1	44.94
										1	1	Q96T25_ZIC5_HUMAN	5.1022	ZIC5	68.4
										1	1	Q13126_MTAP_HUMAN	5.0575	MTAP	31.22
										1	1	Q9NUJ1_ABHDA_HUMAN	4.6288	ABHD10	33.91
										1	1	Q8IYB3_SRRM1_HUMAN	4.4156	SRRM1	102.27
										1	1	P0CJ78_ZN865_HUMAN	4.3906	ZNF865	111.01
										1	1	Q96CM3_RUSD4_HUMAN	4.3817	RPUSD4	42.18
										1	1	P60866_RS20_HUMAN	4.3102	RPS20	13.36
										1	1	P50914_RL14_HUMAN	4.2405	RPL14	23.42
										1	1	P08107_HSP71_HUMAN	4.2245	HSPA1A	70.01
										1	1	Q9Y5Q3_MAFB_HUMAN	4.2164	MAFB	35.77
										1	1	Q9UBB4_ATX10_HUMAN	4.1754	ATXN10	53.45
										1	1	O94874_UFL1_HUMAN	4.1222	UFL1	89.54
										1	1	Q5T653_RM02_HUMAN	4.1135	MRPL2	33.28
										1	1	P61009_SPCS3_HUMAN	4.0908	SPCS3	20.3
										1	1	P49759_CLK1_HUMAN	4.0864	CLK1	57.25
										1	1	E9PRG8_CK098_HUMAN	4.0668	C11orf98	13.79
										1	1	Q9BZE1_RM37_HUMAN	4.0387	MRPL37	48.09
										1	1	Q6NXE6_ARMC6_HUMAN	4.0386	ARMC6	54.11
										1	1	Q7Z7K6_CENPV_HUMAN	4.0377	CENPV	29.93
										1	1	P61966_AP1S1_HUMAN	4.0254	AP1S1	18.72
										1	1	Q07065_CKAP4_HUMAN	4.0184	CKAP4	65.98
										1	1	Q66K89_E4F1_HUMAN	4.0003	E4F1	83.44
										1	1	Q9Y3M9_ZN337_HUMAN	3.9949	ZNF337	86.82
										1	1	P07910_HNRPC_HUMAN	3.951	HNRNPC	33.65
										1	1	O14929_HAT1_HUMAN	3.9337	HAT1	49.48
										1	1	Q8NB50_ZFP62_HUMAN	3.8821	ZFP62	102.45
										1	1	Q6P1R4_DUS1L_HUMAN	3.8674	DUS1L	53.2
										1	1	P43307_SSRA_HUMAN	3.8501	SSR1	32.22
										1	1	P12236_ADT3_HUMAN	3.8347	SLC25A6	32.85
										1	1	P60174_TPIS_HUMAN	3.8305	TPI1	30.77
										1	1	Q15287_RNPS1_HUMAN	3.8146	RNPS1	34.19
										1	1	P08047_SP1_HUMAN	3.8138	SP1	80.64
										1	1	P35613_BASI_HUMAN	3.7895	BSG	42.17
										1	1	Q4U2R6_RM51_HUMAN	3.7741	MRPL51	15.09
										1	1	P62995_TRA2B_HUMAN	3.7476	TRA2B	33.65
										1	1	Q13151_ROA0_HUMAN	3.7225	HNRNPA0	30.82
										1	1	P30086_PEBP1_HUMAN	3.7192	PEBP1	21.04
										1	1	Q9Y651_SOX21_HUMAN	3.6998	SOX21	28.56
										1	1	Q9HCG1_ZN160_HUMAN	3.6602	ZNF160	94.05
										1	1	Q14103_HNRPD_HUMAN	3.629	HNRNPD	38.41
										1	1	Q9BVK6_TMED9_HUMAN	3.6257	TMED9	27.26
										1	1	P11586_C1TC_HUMAN	3.6252	MTHFD1	101.5
										1	1	Q7Z4W1_DCXR_HUMAN	3.5936	DCXR	25.9
										1	1	A8MTY0_ZN724_HUMAN	3.5815	ZNF724P	71.13
										1	1	Q9NX14_NDUBB_HUMAN	3.5747	NDUFB11	17.31
										1	1	Q9Y2T1_AXIN2_HUMAN	3.5727	AXIN2	93.5
										1	1	P62829_RL23_HUMAN	3.5719	RPL23	14.86
										1	1	Q9UBQ7_GRHPR_HUMAN	3.5373	GRHPR	35.65
										1	1	P51153_RAB13_HUMAN	3.534	RAB13	22.76
										1	1	P23771_GATA3_HUMAN	3.5253	GATA3	47.89
										1	1	Q5JU69_TOR2A_HUMAN	3.5252	TOR2A	35.69
										1	1	Q14651_PLSI_HUMAN	3.5039	PLS1	70.21
										1	1	Q9BYD1_RM13_HUMAN	3.4976	MRPL13	20.68
										1	1	Q9H3G5_CPVL_HUMAN	3.4958	CPVL	54.13
										1	1	P20618_PSB1_HUMAN	3.4933	PSMB1	26.47
										1	1	P55957_BID_HUMAN	3.4628	BID	21.98
										1	1	Q99538_LGMN_HUMAN	3.4585	LGMN	49.38
										1	1	P78318_IGBP1_HUMAN	3.4373	IGBP1	39.2
										1	1	Q9NQ39_RS10L_HUMAN	3.4139	RPS10P5	20.11
										1	1	Q96JP5_ZFP91_HUMAN	3.4125	ZFP91	63.41
										1	1	Q9H0U4_RAB1B_HUMAN	3.4102	RAB1B	22.16
										1	1	O75663_TIPRL_HUMAN	3.4041	TIPRL	31.42
										1	1	Q15691_MARE1_HUMAN	3.3874	MAPRE1	29.98
										1	1	P46940_IQGA1_HUMAN	3.3809	IQGAP1	189.13
										1	1	A0A0A0MST8_A0A0A0MST8_HUMAN	3.3638	SLC4A7	134.48
										1	1	P50395_GDIB_HUMAN	3.3597	GDI2	50.63
										1	1	P46459_NSF_HUMAN	3.3427	NSF	82.54
										1	1	Q8WVI0_SMIM4_HUMAN	3.3394	SMIM4	8.69
										1	1	P38646_GRP75_HUMAN	3.3362	HSPA9	73.63
										1	1	P61163_ACTZ_HUMAN	3.3041	ACTR1A	42.59
										1	1	Q14165_MLEC_HUMAN	3.2871	MLEC	32.21
										1	1	Q8N4V1_MMGT1_HUMAN	3.2868	MMGT1	14.68
										1	1	B7ZW38_HNRC3_HUMAN	3.286	HNRNPCL3	32.01
										1	1	O00299_CLIC1_HUMAN	3.2793	CLIC1	26.91
										1	1	O15173_PGRC2_HUMAN	3.2783	PGRMC2	23.8
										1	1	Q9Y2S7_PDIP2_HUMAN	3.2762	POLDIP2	42.01
										1	1	A6NKD9_CC85C_HUMAN	3.2749	CCDC85C	45.18
										1	1	P61160_ARP2_HUMAN	3.2667	ACTR2	44.73
										1	1	P14735_IDE_HUMAN	3.2611	IDE	117.89
										1	1	P61803_DAD1_HUMAN	3.245	DAD1	12.49
										1	1	P05386_RLA1_HUMAN	3.237	RPLP1	11.51
										1	1	P35219_CAH8_HUMAN	3.2101	CA8	32.95
										1	1	Q5VV52_ZN691_HUMAN	3.207	ZNF691	35.66
										1	1	Q96HJ9_CG055_HUMAN	3.2061	C7orf55	12.74
										1	1	P52888_THOP1_HUMAN	3.1989	THOP1	78.79
										1	1	Q6PK81_ZN773_HUMAN	3.1924	ZNF773	50.47
										1	1	Q8WY22_BRI3B_HUMAN	3.1906	BRI3BP	27.82
										1	1	Q9UNL2_SSRG_HUMAN	3.186	SSR3	21.07
										1	1	Q9NR28_DBLOH_HUMAN	3.1857	DIABLO	27.11
										1	1	P61981_1433G_HUMAN	3.1725	YWHAG	28.28
										1	1	P22695_QCR2_HUMAN	3.1703	UQCRC2	48.41
										1	1	Q9UQ80_PA2G4_HUMAN	3.1624	PA2G4	43.76
										1	1	Q12907_LMAN2_HUMAN	3.1591	LMAN2	40.2
										1	1	P0CW22_RS17L_HUMAN	3.1447	RPS17L	15.54
										1	1	P53396_ACLY_HUMAN	3.1435	ACLY	120.76
										1	1	Q5T8P6_RBM26_HUMAN	3.1335	RBM26	113.53
										1	1	P61086_UBE2K_HUMAN	3.1127	UBE2K	22.39
										1	1	O60830_TI17B_HUMAN	3.1072	TIMM17B	18.26
										1	1	Q96FX7_TRM61_HUMAN	3.1048	TRMT61A	31.36
										1	1	Q9Y221_NIP7_HUMAN	3.0923	NIP7	20.45
										1	1	O14979_HNRDL_HUMAN	3.0866	HNRNPDL	46.41
										1	1	O75494_SRS10_HUMAN	3.0826	SRSF10	31.28
										1	1	Q8IVM0_CCD50_HUMAN	3.0795	CCDC50	35.8
										1	1	P05198_IF2A_HUMAN	3.0711	EIF2S1	36.09
										1	1	P00491_PNPH_HUMAN	3.0704	PNP	32.1
										1	1	P61626_LYSC_HUMAN	3.0625	LYZ	16.53
										1	1	P53680_AP2S1_HUMAN	3.0615	AP2S1	17.01
										1	1	Q15363_TMED2_HUMAN	3.0482	TMED2	22.75
										1	1	Q03936_ZNF92_HUMAN	3.0401	ZNF92	68.44
										1	1	Q14590_ZN235_HUMAN	3.0348	ZNF235	83.92
										1	1	Q8N1F7_NUP93_HUMAN	3.0337	NUP93	93.43
