# Supplementary material for: UFL1 promotes histone H4 ufmylation and ATM activation
Source: Nat Commun. 2019 Mar 18;10:1242. doi: 10.1038/s41467-019-09175-0 (PMC6423285; doi:10.1038/s41467-019-09175-0)
Supplement: Supplementary file 5 — Source Data [file 41467_2019_9175_MOESM5_ESM.xlsx]

## Sheet: Fig.1a
Fig.1a
	anti-MRE11
	anti-Rad50
	anti-NBS1
	anti-UFL1
	anti-MRE11
	anti-Rad50
	anti-NBS1
	anti-UFL1
	anti-MRE11
	anti-Rad50
	anti-UFL1

## Sheet: Fig.1e
Fig.1e
	anti-MRE11
	anti-Actin

## Sheet: Fig.1f
Fig.1F
	Anti-Flag
	Anti-actin

## Sheet: Fig.1g
Fig.1g
	anti-Rad50
	anti-MRE11
	anti-UFL1
	anti-UFL1
	anti-Rad50
	anti-MRE11
	anti-Flag

## Sheet: Fig.1i
Fig.1i
	anti-UFL1
	Coomassie Staining

## Sheet: Fig.2a
Fig.2a
Anti-phoshoSer 1981 ATM
Anti-ATM
Anti-phosho Thr 68 chk2
Anti-chk2
anti-UFL1
Anti-actin
Anti-phospho Thr2609 DNA-PK
Anti- DNA-PK
Anti-Rad50
Anti-MRE11
Anti-NBS1
Anti-Suv39h1
Anti-C-Abl
Anti-Tip60

## Sheet: Fig.2c
Fig.2c
	H2AX
	DOX-	DOX+
	130	25
	137	20
	137	38
	148	33
	153	29
	141	17
	158	16
	187	15
	155	26
	111	18
	160	41
	104	10
	104	18
	160	27
	160	36
	198	22
	199	19
	199	47
	125	26
	105	49
	179	36
	162	16
	149	15
	145	42
	145	16
	127	14
	123	42
	113	47
	113	43
	110	62
	109	61
	108	30
	107	28
	106	19
	105	16
	105	14
	103	38
	103	48
	102	47
	102	45
	102	45
	101	36
	100	32
	104	27
	106	37
	104	21
	105	42
	122	24
	121	23
	104	35

## Sheet: Fig.2d
Fig.2d
	53BP1
	DOX-	DOX+
	199	47
	197	69
	178	43
	173	41
	165	41
	148	40
	116	38
	109	34
	194	33
	182	37
	168	37
	161	36
	156	32
	150	28
	139	31
	139	25
	120	25
	114	34
	110	28
	107	37
	104	35
	104	27
	100	20
	99	14
	98	7
	94	42
	92	81
	193	42
	191	38
	190	37
	87	35
	182	34
	181	32
	179	57
	77	57
	171	49
	169	43
	163	39
	161	37
	139	31
	136	29
	127	29
	126	29
	125	27
	122	24
	119	24
	119	21
	114	28
	114	17
	104	77

## Sheet: Fig.2e
Fig.2e
	BRCA1
	DOX-	DOX+
	113	35
	111	34
	111	34
	107	33
	106	32
	102	31
	101	31
	98	29
	96	28
	95	28
	84	28
	93	25
	149	24
	125	24
	102	22
	134	22
	136	19
	181	18
	141	17
	137	45
	125	17
	148	56
	143	35
	134	40
	111	36
	111	27
	126	22
	125	11
	117	25
	160	66
	158	29
	157	57
	125	26
	139	16
	113	17
	95	56
	89	69
	88	47
	87	43
	147	55
	102	33
	145	45
	128	49
	122	38
	126	38
	122	38
	140	34
	138	19
	137	9
	136	18

## Sheet: Fig.3a
Fig.3a
		UFL1 DOX1-			UFL1 DOX1+
	HR	3.36	2.31	2.98	0.64	0.95	0.82

[truncated: 70 more sheets: Fig.3b, Fig.3c, Fig.3d, Fig.3e, Fig.3f, Fig.3g, Fig.3h, Fig.4b, Fig.4c, Fig.4d, Fig.4e, Fig.4f, Fig.4g, Fig.4h, Fig.5a, Fig.5b, Fig.6a, Fig.6b, Fig.6c, Fig.6e …]
